# Supplementary material for: Determinants of Arterial Pressure of Oxygen and Carbon Dioxide in Patients Supported by Veno-Arterial ECMO
Source: J Clin Med. 2022 Sep 4;11(17):5228. doi: 10.3390/jcm11175228 (PMC9457238; doi:10.3390/jcm11175228)
Supplement: Supplementary file 1 [file jcm-11-05228-s001.zip]

Archive with 1 entries (1 files):
- jcm-1779841-supplementary.pdf
